# Supplementary material for: Unique Splicing of Lrp5 in the Brain: A New Player in Neurodevelopment and Brain Maturation
Source: Int J Mol Sci. 2024 Jun 20;25(12):6763. doi: 10.3390/ijms25126763 (PMC11203723; doi:10.3390/ijms25126763)
Supplement: Supplementary file 1 [file ijms-25-06763-s001.zip]

Archive with 1 entries (1 files):
- ijms-3038429-supplementary.pdf
